# Supplementary material for: Revealing genome-scale transcriptional regulatory landscape of OmpR highlights its expanded regulatory roles under osmotic stress in Escherichia coli K-12 MG1655
Source: Sci Rep. 2017 May 19;7:2181. doi: 10.1038/s41598-017-02110-7 (PMC5438342; doi:10.1038/s41598-017-02110-7)
Supplement: Supplementary file 2 — Dataset1, Dataset2 [file 41598_2017_2110_MOESM2_ESM.xls]

## Sheet: Supplementary Data 1
Supplementary Data 1. Differentially expressed genes (DEGs) due to ompR deletion under osmotic stress.
bnum	Gene	wild-type 0.3M NaCl	DompR 0.3M NaCl	log2(fold change) (DompR/wt)
b0010	yaaH	28.9407	63.912	1.14299
b0014	dnaK	1057.31	5186.99	2.2945
b0015	dnaJ	293.016	986.215	1.75092
b0032	carA	173.038	852.482	2.30058
b0033	carB	170.551	1010.25	2.56645
b0034	caiF	6.79977	45.8728	2.75408
b0062	araA	8.32066	0	-infinite
b0063	araB	5.45432	0	-infinite
b0074	leuA	542.737	240.315	-1.17533
b0123	cueO	102.853	323.691	1.65403
b0161	degP	121.36	1375.14	3.50221
b0260	mmuP	20.1211	59.5641	1.56573
b0272	yagI	26.201	243.557	3.21656
b0273	argF	71.6587	1386.96	4.27464
b0285	yagS	85.6036	177.915	1.05544
b0287	yagU	237.015	112.06	-1.08071
b0296	ykgM	5531.1	23.7333	-7.86451
b0336	codB	18.2652	97.9973	2.42365
b0337	codA	60.76	236.305	1.95946
b0349	mhpC	4.45896	13.6576	1.61492
b0350	mhpD	5.80767	61.2866	3.39954
b0351	mhpF	7.81508	34.6252	2.14749
b0352	mhpE	6.36172	33.5083	2.39703
b0355	frmB	53.0264	115.762	1.12638
b0357	frmR	125.821	390.209	1.63287
b0365	tauA	3.67917	29.9358	3.02442
b0366	tauB	1.77842	21.3354	3.58458
b0367	tauC	2.12277	11.1589	2.39417
b0368	tauD	10.0135	21.8859	1.12806
b0386	proC	133.964	269.021	1.00588
b0388	aroL	119.578	305.777	1.35452
b0406	tgt	77.5856	176.88	1.18891
b0412	yajI	28.9841	83.3148	1.52331
b0428	cyoE	170.876	64.2588	-1.41098
b0430	cyoC	323.077	111.369	-1.53653
b0431	cyoB	498.104	231.118	-1.10782
b0439	lon	423.763	850.395	1.00487
b0443	fadM	169.563	443.145	1.38596
b0468	ybaN	84.7633	38.789	-1.12779
b0473	htpG	267.702	1180.47	2.14066
b0483	ybaQ	222.581	108.853	-1.03195
b0484	copA	213.951	491.711	1.20053
b0553	nmpC	19.0443	46.5061	1.28806
b0572	cusC	1.24938	5.09062	2.02664
b0583	entD	40.0145	18.3579	-1.12412
b0584	fepA	274.157	132.756	-1.04623
b0585	fes	600.503	180.23	-1.73633
b0586	entF	901.433	211.361	-2.09251
b0592	fepB	292.407	111.246	-1.39423
b0593	entC	818.857	402.842	-1.0234
b0594	entE	754.231	365.629	-1.04462
b0595	entB	684.221	335.993	-1.02603
b0596	entA	732.841	328.666	-1.15688
b0597	entH	770.256	354.439	-1.1198
b0599	ybdH	106.296	497.439	2.22644
b0600	ybdL	39.2485	112.262	1.51615
b0631	ybeD	369.589	944.635	1.35384
b0694	kdpE	206.199	92.6409	-1.15432
b0695	kdpD	257.075	113.596	-1.17828
b0696	kdpC	218.084	97.3265	-1.16398
b0697	kdpB	231.026	51.2257	-2.17312
b0698	kdpA	174.219	34.9973	-2.31558
b0721	sdhC	81.8584	168.665	1.04296
b0722	sdhD	55.3445	114.636	1.05055
b0723	sdhA	129.732	320.499	1.30478
b0724	sdhB	108.779	307.563	1.49949
b0726	sucA	150.14	322.453	1.10277
b0727	sucB	355.248	771.433	1.11872
b0728	sucC	473.591	1184.48	1.32254
b0729	sucD	444.06	1194.95	1.42813
b0755	gpmA	6283.17	3048.35	-1.04346
b0760	modF	121.908	50.3765	-1.27497
b0774	bioA	522.823	132.878	-1.97622
b0775	bioB	604.885	158.044	-1.93633
b0776	bioF	243.402	71.0384	-1.77667
b0777	bioC	182.489	52.0618	-1.80951
b0778	bioD	221.343	76.8204	-1.52672
b0797	rhlE	111.985	271.867	1.2796
b0805	fiu	177.455	62.388	-1.50812
b0837	yliI	116.834	397.693	1.7672
b0838	yliJ	220.426	98.2992	-1.16504
b0860	artJ	73.5856	550.691	2.90375
b0882	clpA	1230.1	554.38	-1.14983
b0884	infA	746.355	2002.13	1.4236
b0908	aroA	332.582	156.52	-1.08736
b0929	ompF	110.872	16.3064	-2.76537
b0933	ssuB	30.385	68.3794	1.1702
b0934	ssuC	1.87291	11.3561	2.60012
b0935	ssuD	6.44557	44.8941	2.80015
b0936	ssuA	5.0065	42.0782	3.0712
b0937	ssuE	3.46105	48.4227	3.8064
b0945	pyrD	25.6303	59.6367	1.21835
b0953	rmf	11648	5485.68	-1.08633
b0964	yccT	20.015	58.4281	1.54558
b0978	appC	91.3345	35.652	-1.35718
b0979	appB	44.1561	21.8193	-1.01701
b0999	cbpM	275.864	574.622	1.05866
b1017	efeU_2	31.374	9.76158	-1.68438
b1018	efeO	95.7638	34.8376	-1.45884
b1019	efeB	49.375	19.4998	-1.34033
b1020	phoH	272.34	94.1863	-1.53182
b1023	pgaB	4.69329	1.67625	-1.48536
b1024	pgaA	11.5951	3.41468	-1.76369
b1040	csgD	22.2484	0	-infinite
b1062	pyrC	156.634	313.62	1.00162
b1070	flgN	14.6169	80.2032	2.45602
b1071	flgM	26.9912	152.772	2.50083
b1072	flgA	9.34049	37.0241	1.98689
b1073	flgB	1.80028	202.086	6.8106
b1074	flgC	0	103.538	infinite
b1075	flgD	2.92553	123.577	5.40057
b1076	flgE	3.97728	166.014	5.38337
b1077	flgF	2.98331	74.4867	4.642
b1078	flgG	7.36334	116.515	3.98401
b1079	flgH	2.47299	28.918	3.54764
b1080	flgI	2.54587	28.2618	3.47262
b1081	flgJ	3.86445	32.4439	3.06961
b1082	flgK	10.6371	57.4965	2.43437
b1083	flgL	24.1827	97.1873	2.00679
b1102	fhuE	196.156	57.7141	-1.76501
b1110	ycfJ	51.3819	223.886	2.12343
b1113	ycfS	56.5589	157.745	1.47977
b1171	ymgD	72.7347	196.421	1.43323
b1172	ymgG	40.829	152.927	1.90518
b1178	ycgK	3925.66	197.658	-4.31186
b1179	ycgL	607.432	214.941	-1.49878
b1180	ycgM	323.544	84.4236	-1.93825
b1194	ycgR	5.59839	37.4617	2.74233
b1216	chaA	139.937	497.937	1.83118
b1260	trpA	185.673	432.19	1.2189
b1261	trpB	178.386	408.651	1.19587
b1262	trpC	93.9554	194.7	1.05121
b1263	trpD	66.4899	261.761	1.97704
b1264	trpE	57.2448	261.192	2.18989
b1276	acnA	1080.84	2543.42	1.23461
b1281	pyrF	41.354	83.8542	1.01986
b1297	puuA	94.2689	40.9515	-1.20287
b1304	pspA	291.232	1675.76	2.52458
b1306	pspC	27.2241	90.894	1.7393
b1308	pspE	60.7738	182.041	1.58274
b1321	ycjX	46.4255	126.248	1.44327
b1322	ycjF	41.8899	101.755	1.28042
b1378	ydbK	355.139	752.954	1.08418
b1412	azoR	49.1201	21.2831	-1.2066
b1424	mdoD	58.6488	122.429	1.06178
b1433	ydcO	6.94299	14.8686	1.09864
b1452	yncE	2061.64	928.151	-1.15136
b1453	ansP	6.97624	44.3212	2.66747
b1465	narV	21.3608	2.69113	-2.98868
b1466	narW	47.8018	4.0849	-3.54869
b1467	narY	65.831	4.42006	-3.89663
b1468	narZ	77.5731	6.61254	-3.55228
b1469	narU	38.133	0.809576	-5.55773
b1474	fdnG	5.43122	2.34082	-1.21426
b1492	gadC	342.003	96.7486	-1.8217
b1493	gadB	993.852	302.419	-1.71648
b1494	pqqL	42.6594	8.77958	-2.28064
b1495	yddB	38.5567	7.40694	-2.38003
b1496	yddA	13.1176	3.18789	-2.04083
b1530	marR	33.5198	82.7946	1.30452
b1531	marA	34.0393	86.2236	1.34088
b1535	ydeH	56.7987	207.081	1.86627
b1601	tqsA	16.7811	34.0335	1.02012
b1608	rstA	172.11	83.4792	-1.04384
b1634	tppB	12.084	2.68666	-2.16921
b1656	sodB	58.067	724.872	3.64194
b1679	sufE	835.692	354.513	-1.23714
b1680	sufS	1366.48	627.393	-1.12302
b1681	sufD	1652.78	825.834	-1.00098
b1684	sufA	2732.13	1032.64	-1.40369
b1714	pheS	248.027	652.231	1.39488
b1743	spy	711.698	1786.55	1.32784
b1777	yeaC	78.4188	232.48	1.56783
b1812	pabB	37.073	84.579	1.18993
b1814	sdaA	94.7255	258.206	1.4467
b1816	yoaE	53.3027	107.598	1.01337
b1829	htpX	338.511	1273.67	1.91172
b1843	yobB	39.0685	367.037	3.23185
b1846	yebE	70.2676	407.814	2.53698
b1856	yebA	1302.72	37.4476	-5.12051
b1857	znuA	7534.55	75.0887	-6.64878
b1858	znuC	360.23	34.723	-3.37496
b1859	znuB	163.92	20.85	-2.97488
b1867	yecD	218.03	64.1521	-1.76496
b1868	yecE	38.907	17.3345	-1.16639
b1874	cutC	59.3647	244.09	2.03974
b1881	cheZ	20.6967	44.1097	1.0917
b1882	cheY	26.9402	83.7908	1.63703
b1883	cheB	2.90604	8.74242	1.58898
b1884	cheR	2.98528	20.9948	2.8141
b1885	tap	4.0784	38.17	3.22636
b1886	tar	2.3443	55.1595	4.55638
b1887	cheW	13.6886	72.8972	2.41289
b1888	cheA	3.21113	40.5075	3.65703
b1889	motB	2.88652	30.7878	3.41496
b1890	motA	4.50537	21.7786	2.27319
b1907	tyrP	8.8732	21.0783	1.24823
b1914	uvrY	227.891	104.578	-1.12376
b1922	fliA	2.99463	74.0236	4.62754
b1923	fliC	66.3136	352.407	2.40986
b1924	fliD	5.28648	29.4921	2.47995
b1938	fliF	1.60377	23.0941	3.84799
b1939	fliG	4.28205	33.1527	2.95275
b1940	fliH	3.08362	36.5629	3.56768
b1941	fliI	1.64451	26.2139	3.9946
b1943	fliK	2.97229	20.8223	2.80849
b1944	fliL	5.70711	57.8764	3.34214
b1945	fliM	3.45597	54.1813	3.97063
b1946	fliN	3.72147	47.5785	3.67636
b1951	rcsA	55.3652	113.955	1.04141
b1973	zinT	13430.8	19.0131	-9.46434
b1974	yodB	44.3276	4.47192	-3.30924
b1981	shiA	242.529	68.8162	-1.81734
b2000	flu	333.736	91.3301	-1.86955
b2001	yeeR	14.2153	5.34851	-1.41024
b2010	dacD	25.1582	12.2538	-1.03781
b2012	yeeD	428.466	1046.76	1.28868
b2013	yeeE	82.158	164.839	1.00459
b2017	yefM	486.512	233.112	-1.06145
b2028	ugd	31.1177	91.7368	1.55977
b2032	wbbK	41.0855	85.0848	1.05027
b2044	wcaL	9.40289	23.5971	1.32743
b2045	wcaK	5.15463	30.5735	2.56834
b2046	wzxC	2.61021	12.5191	2.26189
b2047	wcaJ	4.47212	22.1928	2.31106
b2048	cpsG	5.99443	30.8863	2.36527
b2049	cpsB	6.75763	26.0095	1.94445
b2050	wcaI	7.7276	31.7572	2.03899
b2051	gmm	7.52927	36.5561	2.27953
b2052	fcl	17.974	102.115	2.50621
b2053	gmd	27.6333	124.976	2.17717
b2055	wcaE	5.3248	34.6341	2.70139
b2056	wcaD	4.91729	13.9476	1.50408
b2057	wcaC	6.6832	35.6172	2.41396
b2058	wcaB	5.54061	32.2988	2.54337
b2059	wcaA	7.66798	51.4848	2.74723
b2060	wzc	5.38913	39.4522	2.87198
b2061	wzb	5.77303	37.7628	2.70956
b2062	wza	8.01003	52.1285	2.70219
b2085	yegR	190.873	53.6259	-1.83161
b2091	gatD	40.5161	81.8361	1.01424
b2092	gatC	52.1632	189.746	1.86297
b2093	gatB	48.6523	232.85	2.25882
b2094	gatA	70.4314	181.839	1.36837
b2156	lysP	181.216	385.814	1.0902
b2157	yeiE	147.579	67.0603	-1.13796
b2172	yeiQ	15.6557	4.87434	-1.68341
b2214	apbE	19.9489	7.93151	-1.33064
b2215	ompC	8505.16	297.273	-4.83848
b2263	menH	23.0271	56.4368	1.29331
b2276	nuoN	115.053	266.126	1.20981
b2277	nuoM	118.102	246.513	1.06162
b2323	fabB	142.836	772.023	2.43428
b2324	mnmC	23.4784	79.2636	1.75533
b2371	yfdE	92.1306	38.3265	-1.26534
b2372	yfdV	120.256	32.2524	-1.89862
b2373	oxc	245.715	71.0956	-1.78915
b2374	frc	348.372	113.972	-1.61194
b2375	yfdX	353.589	94.4315	-1.90473
b2378	lpxP	5.22408	15.2313	1.54379
b2392	mntH	1026.38	215.203	-2.25379
b2497	uraA	8.58807	32.9704	1.94077
b2498	upp	74.127	177.387	1.25883
b2522	sseB	97.3191	200.738	1.04452
b2523	pepB	152.84	312.956	1.03393
b2533	suhB	51.09	143.362	1.48855
b2570	rseC	75.6413	226.892	1.58476
b2571	rseB	197.938	549.474	1.473
b2572	rseA	810.261	2188.09	1.43321
b2573	rpoE	367.5	790.039	1.10418
b2587	kgtP	2116.24	891.138	-1.24778
b2592	clpB	258.005	984.204	1.93156
b2597	raiA	2369.8	9318.49	1.97533
b2599	pheA	312.135	892.026	1.51491
b2600	tyrA	58.7586	232.145	1.98216
b2601	aroF	137.843	570.632	2.04954
b2602	yfiL	73.951	224.505	1.60211
b2614	grpE	747.592	1947.71	1.38146
b2673	nrdH	3207.25	812.716	-1.98051
b2674	nrdI	3964.02	827.631	-2.2599
b2675	nrdE	1604.14	370.441	-2.11449
b2676	nrdF	1012.79	212.721	-2.25131
b2741	rpoS	3853.5	1918.67	-1.00606
b2762	cysH	286.459	837.76	1.54821
b2763	cysI	388.464	1082.85	1.47898
b2764	cysJ	377.18	982.341	1.38097
b2777	ygcF	118.932	43.5545	-1.44925
b2796	sdaC	23.1451	56.4196	1.28549
b2818	argA	46.4559	360.022	2.95415
b2840	ygeA	44.9425	19.5964	-1.19749
b2896	ygfX	84.3314	169.824	1.0099
b2899	yqfA	27.8568	179.04	2.68418
b2943	galP	242.906	494.713	1.02619
b2961	mutY	73.6029	152.326	1.04933
b3024	ygiW	2128.59	895.193	-1.24963
b3038	ygiC	257.939	523.057	1.01994
b3055	ygiM	73.9271	473.563	2.67938
b3081	fadH	8.94196	27.6376	1.62797
b3088	alx	11.6492	28.7726	1.30447
b3091	uxaA	28.4288	10.278	-1.46779
b3092	uxaC	55.2724	13.6748	-2.01504
b3094	exuR	269.325	129.68	-1.05439
b3096	mzrA	132.105	284.541	1.10695
b3161	mtr	13.2043	32.709	1.30867
b3172	argG	265.367	949.42	1.83906
b3230	rpsI	1502.19	3377.75	1.16899
b3231	rplM	1642.39	3337.06	1.02278
b3336	bfr	211.919	782.408	1.88441
b3359	argD	36.4905	330.76	3.1802
b3404	envZ	214.384	100.931	-1.08684
b3454	livF	221.062	93.9482	-1.23451
b3455	livG	280.968	97.1408	-1.53225
b3456	livM	110.379	43.4511	-1.345
b3457	livH	74.285	34.8794	-1.09069
b3458	livK	236.566	85.9432	-1.46079
b3460	livJ	743.514	274.333	-1.43843
b3491	yhiM	25.8026	12.0346	-1.10033
b3495	uspA	2662.6	1310.17	-1.02308
b3508	yhiD	107.413	19.3317	-2.47414
b3509	hdeB	4302.35	823.149	-2.3859
b3510	hdeA	5819.36	1229.69	-2.24257
b3511	hdeD	593.456	114.992	-2.3676
b3512	gadE	543.674	93.6975	-2.53666
b3513	mdtE	143.742	30.464	-2.23831
b3514	mdtF	78.2112	20.6522	-1.92108
b3517	gadA	767.845	211.211	-1.86213
b3523	yhjE	152.517	61.5149	-1.30996
b3525	yhjH	2.12817	14.1834	2.73651
b3540	dppF	72.9839	181.403	1.31355
b3542	dppC	39.046	94.0321	1.26798
b3543	dppB	44.288	93.7952	1.0826
b3606	yibK	16.6868	43.7016	1.38898
b3615	yibD	5.26331	18.2207	1.79154
b3635	mutM	12.7436	31.3923	1.30064
b3686	ibpB	23.0153	151.727	2.72081
b3687	ibpA	176.814	755.515	2.09523
b3700	recF	67.4742	143.925	1.09291
b3748	rbsD	42.4656	99.5951	1.22978
b3750	rbsC	17.5381	40.1773	1.19588
b3751	rbsB	142.794	345.143	1.27326
b3767	ilvG_1	262.748	98.1864	-1.42008
b3768	ilvG_2	69.2434	20.618	-1.74777
b3774	ilvC	1976.68	379.2	-2.38205
b3828	metR	161.819	398.429	1.29995
b3903	rhaA	2.44013	0	-infinite
b3908	sodA	3456.13	7182.03	1.05523
b3917	sbp	81.7645	444.092	2.44131
b3925	glpX	93.1847	187.47	1.00849
b3931	hslU	395.335	1114.04	1.49466
b3932	hslV	383.503	1020.67	1.41221
b3935	priA	60.4923	127.423	1.07481
b3937	yiiX	46.9945	109.459	1.21983
b3939	metB	192.781	513.862	1.41442
b3940	metL	140.056	333.225	1.2505
b3941	metF	107.898	384.64	1.83384
b3957	argE	130.188	343.024	1.39772
b3958	argC	31.918	497.747	3.96297
b3959	argB	135.69	661.032	2.28441
b3960	argH	170.805	616.791	1.85243
b3990	thiH	1412.06	325.895	-2.11532
b3991	thiG	1547.78	361.453	-2.09832
b3992	thiF	1628.72	400.65	-2.02333
b3993	thiE	1934.23	469.406	-2.04285
b3994	thiC	1868.81	501.453	-1.89793
b4024	lysC	371.988	149.338	-1.31668
b4026	yjbE	492.793	5201	3.39974
b4027	yjbF	14.645	80.4731	2.4581
b4028	yjbG	10.7877	69.3189	2.68386
b4029	yjbH	20.9686	58.6078	1.48286
b4034	malE	12.7929	36.9187	1.52901
b4041	plsB	92.5959	265.637	1.52043
b4062	soxS	160.012	442.677	1.46807
b4108	yjdM	119.686	265.049	1.147
b4110	yjcZ	11.2112	26.7891	1.25671
b4140	fxsA	22.5777	118.087	2.38688
b4142	groS	604.647	2815.29	2.21912
b4143	groL	922.392	4500.33	2.28658
b4151	frdD	62.373	234.846	1.91272
b4152	frdC	78.4466	236.886	1.59441
b4153	frdB	125.426	337.939	1.42993
b4154	frdA	233.736	562.673	1.26742
b4216	ytfJ	42.1552	98.5761	1.22553
b4217	ytfK	1540.7	3201.31	1.05508
b4243	yjgF	861.787	2369.74	1.45932
b4244	pyrI	351.993	1708.46	2.27907
b4245	pyrB	409.487	1848.91	2.17478
b4252	tabA	126.318	1372.03	3.44117
b4253	yjgL	6.27226	18.9622	1.59607
b4254	argI	39.801	1210.19	4.92628
b4291	fecA	93.8942	44.4628	-1.07844
b4292	fecR	409.299	138.139	-1.56703
b4293	fecI	766.725	239.025	-1.68154
b4314	fimA	801.277	2248.18	1.48838
b4315	fimI	136.122	297.549	1.12823
b4316	fimC	64.2333	142.32	1.14774
b4317	fimD	15.5896	36.0152	1.20803
b4318	fimF	15.4984	37.989	1.29346
b4326	iraD	16.9928	90.493	2.41288
b4350	hsdR	77.758	33.9085	-1.19734
b4355	tsr	11.3319	24.7955	1.12968
b4372	holD	317.296	675.474	1.09007
b4373	rimI	182.734	422.141	1.20798
b4375	prfC	101.184	224.968	1.15274
b4407	thiS	1847.46	334.964	-2.46347
b4432	ryeA	574.457	264.536	-1.11874
b4445	omrB	8248.7	0	-infinite
b4448	psrN	1649.81	4507.43	1.45
b4451	ryhB	180912	21825.1	-3.05123
b4456	glmZ	12161.4	33479.8	1.46098
b4484	cpxP	515.677	3524.89	2.77304
b4518	ymdF	16230.8	276.443	-5.8756
b4567	yjjZ	2893.76	140.3	-4.36635
Values of fragments per kilobase of exon per million fragments mapped (FPKM) were calculated using cufflinks with biological duplicates.
Differentially expressed genes with log2 fold change ≥ 1.0 and a false discovery rate (FDR) value ≤ 0.01 were listed.

## Sheet: Supplementary Data 2
Supplementary Data 2. List of genes consisting of regulon members by corresponding 8 different TFs
	gene	Fur	GadE	GadW	GadX	OxyR	SoxR	SoxS	OmpR	# of TFs
1	fhuA									1			repressed
2	fhuC									1			activated
3	fhuD									1			not determined
4	fhuB									1
5	map									1
6	pepD									1
7	argF									1
8	yagI									1
9	ybaN									1
10	adk									1
11	fepA									1
12	entD									1
13	fes									1
14	ybdZ									1
15	entF									1
16	fepE									1
17	fepD									1
18	fepG									1
19	fepC									1
20	entS									1
21	fepB									1
22	entC									1
23	entE									1
24	entB									1
25	entA									1
26	entH									1
27	nagB									1
28	nagA									1
29	nagC									1
30	nagD									1
31	gpmA									1
32	fiu									1
33	ybiX									1
34	aspC									1
35	efeU									1
36	efeO									1
37	efeB									1
38	fhuE									1
39	ycgZ									2
40	ymgA									2
41	ariR									2
42	ymgC									2
43	tonB									1
44	acnA									2
45	gmr									1
46	yncE									1
47	adhP									1
48	yddA									1
49	yddB									1
50	ynfD									1
51	sufA									2
52	sufB									2
53	sufC									2
54	sufD									2
55	sufS									2
56	sufE									2
57	ydiE									1
58	yebN									1
59	ftnB									1
60	ftnA									1
61	sdiA									1
62	yoeA									1
63	cirA									1
64	yojI									1
65	yfcV									1
66	mntH									2
67	recN									1
68	ygaQ_2									1
69	nrdH									1
70	nrdI									1
71	nrdE									1
72	nrdF									1
73	ygfK									1
74	ssn									1
75	hybO									1
76	hybA									1
77	hybB									1
78	hybC									1
79	hybD									1
80	hybE									1
81	hybF									1
82	hybG									1
83	exbB									1
84	exbD									1
85	yqjH									1
86	yhaJ									1
87	yrbL									3
88	ompR									1
89	feoA									1
90	feoB									1
91	feoC									1
92	ryhB									1
93	yhhK									1
94	emrD									1
95	rmuC									1
96	fdhE									1
97	sodA									4
98	cdh									1
99	zapB									1
100	yjbJ									1
101	fecA									1
102	fecB									1
103	fecC									1
104	fecD									1
105	fecE									1
106	fecI									1
107	fecR									1
108	yjhI									1
109	yjhH									1
110	uxuA									1
111	uxuB									1
112	yjiT									1
113	fhuF									2
114	yjjZ									2
115	iraP									1
116	dcuC									1
117	gadB									2
118	gadC									2
119	cnu									1
120	micF									3
121	gltB									1
122	gltD									1
123	yhiM									1
124	hdeA									1
125	hdeB									1
126	yhiD									1
127	hdeD									1
128	gadE									2
129	gadA									1
130	asnC									1
131	yjbQ									1
132	yjbR									1
133	yjjU									1
134	yjtD									1
135	ybaS									2
136	ybaT									2
137	slp									2
138	dctR									2
139	gadW									2
140	nhaR									1
141	ydeN									1
142	rspA									1
143	rspB									1
144	ynfB									1
145	speG									1
146	asr									1
147	blr									1
148	tppB									2
149	yfaL									1
150	yqeK									1
151	ygeF									1
152	gcvH									1
153	gcvT									1
154	gcvP									1
155	metK									1
156	uspB									1
157	uspA									1
158	yiiS									1
159	uspD									1
160	guaC									1
161	dsbG									1
162	ahpC									1
163	ahpF									2
164	fur									2
165	dps									1
166	ybjM									1
167	grxA									1
168	ybjC									2
169	nfsA									2
170	clpS									1
171	znuA									2
172	mepM									1
173	znuC									1
174	znuB									1
175	zinT									1
176	flu									1
177	trxC									1
178	yhjA									1
179	yhjB									1
180	metR									1
181	metE									1
182	katG									1
183	oxyS									1
184	oxyR									1
185	soxS									3
186	soxR									2
187	lpxC									2
188	aroF									2
189	tyrA									2
190	yhcC									1
191	yjcB									2
192	mgtA									1
193	ybaO									1
194	mdlA									1
195	mdlB									1
196	acrA									1
197	acrB									1
198	fldA									1
199	ybhT									1
200	ribA									1
201	ydbK									1
202	nhoA									1
203	fumC									1
204	zwf									1
205	nfo									1
206	ypeC									1
207	nepI									1
208	fpr									1
209	rob									1
210	mraZ									1
211	tomB									1
212	copA									1
213	nmpC									1
214	cstA									1
215	ompX									1
216	ompF									1
217	yccT									1
218	csgD									1
219	csgE									1
220	csgF									1
221	csgG									1
222	narU									1
223	narZ									1
224	narY									1
225	narW									1
226	narV									1
227	htpX									1
228	yobB									1
229	exoX									1
230	flhD									1
231	flhC									1
232	yedS_1									1
233	yedS_2									1
234	ompC									1
235	nuoN									1
236	fadL2									1
237	queE									1
238	galP									1
239	alx									1
240	sstT									1
241	malE									1
242	malF									1
243	malG									1
